# Supplementary material for: Clinical and Echocardiographic Determinants of Moderate Heart Failure in Children with Acyanotic Congenital Heart Disease: A Retrospective Single-Center Exploratory Prediction Modelling Study
Source: Children (Basel). 2026 Jun 12;13(6):809. doi: 10.3390/children13060809 (PMC13297168; doi:10.3390/children13060809)
Supplement: Supplementary file 1 [file children-13-00809-s001.zip]

Archive with 1 entries (1 files):
- children-4338792-supplementary.pdf
